# Supplementary material for: Detection and disclosure of workplace mental health challenges: an exploratory study from India
Source: BMC Public Health. 2024 Jul 14;24:1874. doi: 10.1186/s12889-024-19422-9 (PMC11247900; doi:10.1186/s12889-024-19422-9)
Supplement: Supplementary file 1 — Supplementary Material 1 [file 12889_2024_19422_MOESM1_ESM.xlsx]

## Sheet: Sheet1
Respondent Type	General information about the participant and his/her association with the organization	Workplace mental health challenges in your organization.	Inhibition among employees to share their mental health challenges at the workplace.	The factors that encourage employees to share their mental health challenges and seek-support.	The organizational practices that might help mitigate these challenges at the workplace.
HR_1	Age - 39 Industry - IT Products Years of Exp - 15 Gender - Male	Lack of self awareness among employees, Fear of stigma, what if other people come to know are common issues seen at workplace. Have also seen increasing stress causing anxiety among employees.	The employee thinks, "I am unsure if this is a mental health issue." He/she is unaware if the symptoms are related to a mental health illness or something trivial. Most often, they attribute these symptoms to a physical illness, a drop in their energy levels, or a usual low mood.	On one hand, managers are the first to recognize symptoms and let us know; We do see trust issues in such cases. After seeing several such cases, we have also started to train and empower our managers. Their understanding might help employees to seek support and get timely assistance. Managers are critical in checking such deviations and reporting such cases to us. Meanwhile, we also assure the c…	We have included an awareness session on mental health during the employee induction program. This session introduces common mental health challenges that an employee might face at work and what resources are available to them. Whom to reach out to and the process to follow in such incidences are clearly explained to them. Recently, we invited a psychiatric doctor who conducted an interactive wor…
HR_2	Age - 42 Industry - IT Consultancy Exp - 16 years Gender - Male	Lack of proper resources to handle such issues in organization, lack of commitment from leadership team. Anxiety cases are on a rise in my company caused by business uncertainty. Lack of awareness on programs like "Employee Assistance Programs" is also a problem. Stress related psychological disorders have risen since Covid Pandemic.	Even with a proper EAP system and in-house counselors, employees think the organization is not equipped or lacks the resources to help them. They believe they will only get some uninformed formal advice, which will be useless. When I sensed that one of the employees in our organization was extra distressed, I extended help by connecting him to the counselors, but he was so reluctant. He even said…	We share success stories of employees who recovered from depression, anxiety, bipolar, etc, once every month using these resources. Most of these stories we pick from the internet. Our own employees are not yet ready to come in front and share. Slowly, awareness is coming post-pandemic, and some of them agree to share their stories.	We have ERP in place, but for employees to actually benefit from these services, we keep sending them updates. Our counseling agency also circulates newsletters on mental health. We conduct awareness campaigns on social media, online learning programs are available, and sometimes we also invite mental health specialists to lead workshops.
HR_3	Age - 40 Industry - IT Consultantancy Exp - 16 years Gender - Male	Denial by employees is a big issues, they want to avoid accepting something is wrong. We have lot of things going on under Diversity and inclusion but our leaders are yet to talk about Mental Health issues in open.	Employees do not want to accept that they have mental health challenges. Even if there is a realization that something is wrong psychologically, there is this false belief and overconfidence that they can handle these challenges without any external support. Employees believe that it is not a big deal to have a mental health challenge and it is just a temporary phase or a mood swing. Many employe…	Only when employees believe that it is safe for them to speak up at work, do they talk about their ongoing mental health illnesses. They trust that their information will not be leaked to other members at work, and that they won't be looked down at. This lady at my office was confident that we would not take advantage of her sharing about her newly diagnosed mental health challenge and that she i…	When leaders give priority to handling mental health challenges, they invest time and build resources for the employees. They talk about such challenges openly in multiple forums. They also mention how critical mental health is for employee performance. Some even share their own stories about what helped them overcome those challenges. Our leaders emphasize the robust mental health and well-being…
HR_4	Age - 38 Industry - IT Sales Exp - 14 yrs Gender - Male	How managers respond to such issues and how approachable managers and HR team members are has an effect on their mental wellbeing. With increasing cases of stress related ailments, managers have to play a bigger role.	Employees feel that managers consider that I am making an excuse for not delivering my work on time. I might be taking advantage of my illness if the manager understands that I have an illness at all. Employees complain that their immediate supervisors or managers sometimes mock them when they discuss our genuine concerns. As HR professionals, when we bring this up with managers, they generally d…	It depends on how is the relationship between the employee and his manager. If the bond is based on mutual respect and trust, these challenges will be better handled in the initial stages. Also, the team members play a critical role here. Empathy is the key, I believe. Anyone can get depressed or anxious at some point in time, and it could be triggered at work. I have to step into the employee's …	Regular training programs with help of experts to equip managers is something we do with rigor. Our people managers are certified in identifying and handling such sensitive issues.
HR_5	Age - 39 Industry - IT logistics Exp - 15 yrs Gender - Male	Lack of adverse reaction at workplace, impact on career growth and tendency of sidelining such people , Also, employees don’t know whom to reach out to, what is the process. Absence of clearly defined policy, lack of confidentiality in managing and responding to such issues.	Employees fear adverse impacts on their work in terms of loss of job, poor performance evaluation, no career advancement, and low team inclusion. They might be perceived as underperformers and considered less capable of completing their job responsibilities. There is a fear that other people might learn about it, which will impact their image [self-identity] at work.	Nowadays, job security is a priority for the employees. They avoid disclosing any information that they think might result in a job loss or termination. So when we make them feel that it is okay to share their concerns and visit the counselors when needed without any implications for their jobs, they seek help.	We are building a culture of inclusion and taking steps to implement it. We are also constantly upgrading our policy document to protect our employees. We intend to communicate the process to all members and their responsibilities in each step. Our goal is to have a fair process for all employees within the company. Policies for mental health are still in their infancy at my company. A lot more e…
Counselor_1	Age - 44 Industry - EAP Agency Years of Exp - 15 Gender- Male	Employees are not sure how to deal with such issues, there is lack of awareness and confidence. Many of the employees were found suffering from depression for a significant duration before coming to me.	There is a lack of understanding and awareness among employees that they are suffering from a mental health challenge. Like, what could be the possible cause(s) that might trigger so and so illness? What is the difference between depression and anxiety, ADHD, or everyday distress?	Organizations should continuously share success stories with their employees. This is important as it gives them confidence. Sometimes, these stories become a precedent for others to follow and come forward to seek help.	From induction itself, employees must be notified of available resources. How do they raise concerns? What will be the process to apply for leave if they are diagnosed with any mental health disorder and are advised to rest? Policies that cover mental illness as any other physical illness are essential. Employees complain about the high counselors' fees or that therapy is expensive. Making these …
Counselor_2	Age - 43 Industry - EAP Agency Exp - 16 years Gender - Female	Many a times people are overconfident and take these issues lightly. They consider this as a weakness. Very long working hours are common these days causing mental challenges Kind of relationships at work. Common cases of anxiety many of which are linked to job stress.	They feel that boys do [supposed to] not cry. Do I really need assistance for my sadness? Can't I handle it myself? It becomes an internal battle that they fight with themselves. Accepting or discussing concerns seems to be an act of weakness; therefore, it is not acceptable to them. It is considered too personal to be shared with anyone, especially in the workplace. Your dirty linen should not b…	We should develop a cultural belief that it is okay to have mental health issues and employees should be trained and enabled to identify such issues right in the beginning.	Leaders must demonstrate vulnerability and self-exposure. They must share experiences from their real life, which will make employees feel comfortable talking about their challenges. Managers must be trained in emotional intelligence, which will help them to respond with empathy. If they sense a behavior change, they may offer help or connect them with us as they work together. This gives confide…
Counselor_3	Age - 45 Industry - EAP Agency Exp - 16 years Gender - Female	Maintaining confidentiality of such issues and fear of Stigma are key challenges. Life events - women getting married, parental concerns for employees>40 years Unaddressed issues which require medical treatment and become aggravated	Even after assuring confidentiality, some employees feel I'll reveal what they shared with me in a session to their HR. This might be further red-flagged to their managers and team members. This is a big fear in them. Example: She was diagnosed with panic attack disorder and lived in constant fear of being judged at work. She was afraid that it would bring her shame, as it is considered a social …	Oh, when they come in a session, you won't believe how many times they tell me, please do not share this with anyone. Only once I assure them of proper confidentiality do they open up and be confident enough to keep coming back. His manager bullied one of these employees who came to a session with me. He was not ready to talk about him and would avoid conversations related to those incidents. It …	Organizations must create a safe space through anonymous channels such as dedicated email addresses or helpline numbers for employees to seek support. These channels should be trustworthy and, in most cases, handled by external or senior managers of the organization.
Counselor_4	Ag e- 42 Industry - EAP Agency Exp - 14 yrs Gender - Female	Organizations don't encourage employees to approach us and seek our help. Employees are not able to identify what is going on. Poor work life balance causing mental health issues	Even now, there is a lack of awareness around mental health illnesses, and they [employees] are unable to self-identify if these are actual symptoms or something very usual like their day-to-day fatigue.	Impart education that ailments like Anxiety, depression etc are treatable.	Organizations must educate employees about various mental health challenges. These are curable and shall be reported promptly. Common symptoms of these psychological problems should be clearly explained to employees so that they can self-identify them.
Counselor_5	Age - 45 Industry - EAP Agency Exp - 15 yrs Gender - Female	No idea of what to do, whom to approach. False assumptions etc. Lack of clarity and confusion adding to psychological disorders at workplace.	Employees are not able to determine whom to approach for these problems within the organization and who would be the right person to discuss their symptoms with. Most of the time, the assumption is that they must reach out for external help or to a close family member.	Organizations must communicate to the employees regularly that we are appointed to help and support them in distress.	Employers shall provide their employees with access to counseling services. Investing in employee assistance program (EAP) services is helpful. Also, appointing an in-house counselor full-time or even part-time helps to handle a large number of employee cases.
Employee_1	Age - 37 Industry - IT Telcom Exp - 15 yrs Gender - Male	Employees sometimes don’t even understand these challenges. For e.g. I suffered from depression for few months but nobody understood my problem. Also, few managers are more sensitive and considerate than rest of them.	Most of us [colleagues] are unaware of what are the exact symptoms of mental health illnesses. There is a lack of awareness in terms of how illnesses like depression and anxiety manifest in our day-to-day work life. Therefore, it takes a long time before it gets detected, so forget about getting a timely treatment.	When I was undergoing a mental health challenge, my supervisor made me feel safe to speak up with her. Since she genuinely cares for my progress in the organization, she extended help during those difficult days and gave me time to discuss my challenges. The counselor I was seeing took every step to make me feel safe and heard my concerns without shaming me at all. I think that helped me a lot to…	If you wish to make any dent in mental health at work, please train managers. They project as if they understand, but I seriously doubt if most of them know anything about mental health challenges and how to deal with someone who might be going through one.
Employee_2	Age - 38 Industry - IT consultancy Exp - 15 yrs Gender - Female	Taking these things lightly is a common challenge, people become overconfident .It is not easy to reversal signs of anxiety with others, you have to pretend as if everything is fine Lack of empathy by colleagues. No clear process or policy to deal with such issues.	I used to feel angry with myself; how could this just happen to me? I could not accept that I was suffering from a mental health problem. It is tough to acknowledge it because you are considered abnormal at work.	It all boils down to how much you trust your colleagues at work. Sometimes, you are surrounded by people at work who understand you and support you in moving ahead of your dark phases. That was the core of my healing journey.	I think we are still growing up in terms of policies to protect us. Management has to look into this seriously. Many employees find it difficult to report or discuss their concerns because they don't trust the process or fear layoff, as we are not covered via any policy.
Employee_3	Age - 35 Industry - IT logistics Exp - 15 yrs Gender - Male	There is fear of loosing job, there is job insecurity. I was suffering from attention deficit disorder which was impacting my performance at work and feared I might loose my job.	When I was diagnosed with adult ADHD, I did not mention it to my manager for several months as I felt he would stop me from meeting clients. It was difficult for me to talk about my difficulties openly as I feared that people might treat me differently and exclude me from the team.	Is anyone else also reporting their concerns or making an appointment with the counselor? How were they treated when they shared their concerns? What has the organization done to support them? I want to hear the story. When I watched the video clip by one of my colleagues who could overcome her depression, I felt that she was brave. Later, I saw that she was giving an amazing presentation. It see…	Our leaders should encourage us by talking about organizational seriousness around such issues
Employee_4	Age - 35 Industry- IT Product Company Exp - 15 yrs Gender -Female	Lack of openness in culture can be an important factor. Many times this is not acceptable at work to have these kind of issues. I have seen some of my friends looking stressed at work , you can also notice some unusual behaviors but the problem is these things are not discussed in open and hence the individual continues to serve.	You say, "It is okay to be not okay." However, please let me be not okay even for one day at work. Sending those email posters and having social media campaigns are useless if you cannot even understand my issue.	Mine wasn't an easy case, you see. Every time I suffered a panic attack at work, people around me were so concerned and even stopped their work for a minute to get me water or help me calm down. I understand that they might not know exactly what to do to help me, but these little gestures mattered to me. Everyone is busy at work completing their tasks, yet taking a few moments to extend help is a…	My manager was my go-to person; she listened to my concerns and gave me time. She never mocked me or made me feel excluded on work projects. If she had not given me the space, I could not have voiced myself.
Employee_5	Age - 36 Industry - IT Startup Exp - 15 yrs Gender - Female	No idea of whom to approach for support. Organizations do not have adequate resources to help employees who are suffering from mental health challenges, lack of awareness is the other big reason.	The access to the counselor is very low. We are a large company with so many employees working here, with access to only a few counselors. I doubt if HR really takes this seriously or if it is just a tick mark on their compliance requirements.	Creating Awareness on symptoms of mental health issues and support channels is helpful to motivate employees like us to open up	There should be specific sessions conducted by organization on understanding exact symptoms of mental health issues and what are the support channels available.
